# Supplementary material for: Understanding the Structure–Activity Relationship through Density Functional Theory: A Simple Method Predicts Relative Binding Free Energies of Metalloenzyme Fragment-like Inhibitors
Source: ACS Omega. 2023 Jun 6;8(24):21438–49. doi: 10.1021/acsomega.2c08156 (PMC10285960; doi:10.1021/acsomega.2c08156)
Supplement: Supplementary file 2 — ao2c08156_si_002.zip [file ao2c08156_si_002.zip]

Archive with 14 entries (14 files):
- free_ligands_optimized structures.zip
- __MACOSX/._free_ligands_optimized structures.zip
- ModelA_optimized_structures.zip
- __MACOSX/._ModelA_optimized_structures.zip
- ModelB_optimized_structures.zip
- __MACOSX/._ModelB_optimized_structures.zip
- ModelC_optimized_structures.zip
- __MACOSX/._ModelC_optimized_structures.zip
- ModelD_optimized_structures.zip
- __MACOSX/._ModelD_optimized_structures.zip
- ModelE_optimized_structures.zip
- __MACOSX/._ModelE_optimized_structures.zip
- ModelF_optimized_structures.zip
- __MACOSX/._ModelF_optimized_structures.zip
